# Supplementary material for: Effect of Acid-Stabilizing Hemagglutinin Mutations on Immunogenicity and Heterologous Protection by H1N1 Influenza Virus mRNA-LNP Vaccines
Source: Viruses. 2026 Apr 15;18(4):467. doi: 10.3390/v18040467 (PMC13119996; doi:10.3390/v18040467)
Supplement: Supplementary file 1 [file viruses-18-00467-s001.zip]

Archive with 1 entries (1 files):
- viruses-4239569-supplementary.pdf
